# Supplementary material for: Novel ACAD8 variants identified in Isobutyryl-CoA dehydrogenase deficiency: challenges in phenotypic variability and management
Source: Front Genet. 2025 Apr 22;16:1532902. doi: 10.3389/fgene.2025.1532902 (PMC12053155; doi:10.3389/fgene.2025.1532902)
Supplement: Supplementary file 1 [file Table2.xlsx]

## Sheet: sheet1
Supplemental Table 2. ACMG Classification of 12 ACAD8 Gene Variants Identified in This Study
Gene_Symbol	ID	Ref_Transcript	Exon	Nucleotide_Changes	Amino_Acid_Changes	Mygeno_InterACMG	Pathogenicity_classification	SIFT	MutationTaster	REVEL	CADD	MetaRNN
ACAD8	chr11:134128437	NM_014384.3	exon4	c.409G>A	p.Gly137Arg	PM2_Supporting;PM3_Strong;PP3_Strong	Pathogenic	Damaging	Disease Causing	0.957	41	0.9739
ACAD8	chr11:134131195	NM_014384.3	exon8	c.868G>A	p.Ala290Thr	PM2_Supporting;PP3_Moderate	Uncertain	Damaging	Disease Causing	0.861	29.4	0.8959
ACAD8	chr11:134126992	NM_014384.3	exon3	c.221C>T	p.Pro74Leu	PM2_Supporting;PP3_Strong;PM3	Likely pathogenic	Damaging	Disease Causing	0.941	31	0.9882
ACAD8	chr11:134128911	NM_014384.3	exon5	c.500delG	p.Ser167MetfsTer7	PVS1;PM2_Supporting;PM3_Strong	Pathogenic	-	Disease Causing	-	31	-
ACAD8	chr11:134131639	NM_014384.3	exon9	c.947A>T	p.Gln316Leu	PM2_Supporting;PP3_Strong	Uncertain	Damaging	Disease Causing	0.977	24	0.9552
ACAD8	chr11:134131750	NM_014384.3	exon9	c.1058T>C	p.Met353Thr	PM2_Supporting;PP3_Strong	Uncertain	Damaging	Disease Causing	0.789	25.7	0.732
ACAD8	chr11:134128929	NM_014384.3	exon5	c.518T>C	p.Leu173Pro	PM2_Supporting;PP3	Uncertain	Damaging	Disease Causing	0.762	23.9	0.7821
ACAD8	chr11:134128923	NM_014384.3	exon5	c.512C>G	p.Ser171Cys	BS1;BS2;PM3_Strong	Uncertain	Damaging	Disease Causing	0.935	26.5	0.01295
ACAD8	chr11:134127029	NM_014384.3	exon3	c.258C>G	p.Phe86Leu	PP3;PM3_strong;PM2_Supporting	Likely pathogenic	Damaging	Disease Causing	0.736	17	0.9221
ACAD8	chr11:134132497	NM_014384.3	exon10	c.1176G>T	p.Arg392Ser	PP3_Moderate;PM3_Strong;PM2_Supporting	Likely pathogenic	Damaging	Disease Causing	0.81	23.7	0.9674
ACAD8	chr11:134130959	NM_014384.3	exon7	c.727A>G	p.Thr243Ala	PM2_Supporting;PP3_Moderate	Uncertain	Damaging	Disease Causing	0.798	25	0.748
ACAD8	chr11:134131658	NM_014384.3	exon9	c.966G>A	p.Met322Ile	PM2_Supporting;PP3_Strong	Uncertain	Damaging	Disease Causing	0.945	29	0.9687
