# Supplementary material for: Novel ACAD8 variants identified in Isobutyryl-CoA dehydrogenase deficiency: challenges in phenotypic variability and management
Source: Front Genet. 2025 Apr 22;16:1532902. doi: 10.3389/fgene.2025.1532902 (PMC12053155; doi:10.3389/fgene.2025.1532902)
Supplement: Supplementary file 2 [file Table3.xlsx]

## Sheet: Sheet1
Supplemental Table 3. Biochemical Findings, Genetic Variants, and Clinical Manifestations of Reported IBDD Patients
No.	Country of origin	Consanguinity	Gender	Allele 1	Allele 2		report age	Age of onset	Elevated C4-acylcarnitine	cut-off	developmental delay	other symptoms
1	Hispanic	+	female	c.905G>A(p.Arg302Gln)	c.905G>A(p.Arg302Gln)	E8+E8	6y	1y	+		+	Anemia, developmental delay, dilated cardiomyopathy, atrial septal defect (11mo)	L-carnitine supplement (200 mg/kg/d)	9889013 12359132
2	\	\	\	c.905G>A(p.Arg302Gln)	c.905G>A(p.Arg302Gln)	E8+E8	\	\	+		\	\	\	31813752
3	\	\	\	c.384G>A(p.Met128Ile)	c.384G>A(p.Met128Ile)	E4+E4	\	\	+		\	\	\	31813752
4	\	\	\	c.481A>G(p.Thr161Ala)	c.481A>G(p.Thr161Ala)	E4+E4	\	\	+		\	\	\	31813752
5	\	\	\	c.400G>T(p.Asp134Tyr)	c.784G>A(p.Glu262Lys)	E4+E7	\	\	+		\	\	\	31813752
6	\	\	\	c.400G>T(p.Asp134Tyr)	c.784G>A(p.Glu262Lys)	E4+E7	\	\	+		\	\	\	31813752
7	Danish	-	female	c.409G>A(p.Gly137Arg)	c.958G>A(p.Ala320Thr)	E4+E9	2.5y	8d	1.1 (8d) 0.8 (24d)	0.95 0.52	-	Unremarkable	\	16857760
8	American	-	female	c.455T>C(p.Met152Thr)	c.1154A>G(p.Gln385Arg)	E4+E10	3y10mo	1d	2.9 (1d) 2.1 (8d)	1.53	-	Mild branch peripheral pulmonary stenosis (1y)	L-carnitine (32 mg/kg/d)	16857760
9	Caucasian	-	female	c.348C>A(p.Cys116Ter)	c.1000C>T(p.Arg334Cys)	E4+E9	5y	2d	3.23 (2d) 2.33 (18d)	1.53	-	Speech delay (5y)	a valine-restricted diet,, riboflavin (100 mg/d), and L-carnitine (300 mg/d)	16857760
10	American	-	male	c.400G>T(p.Asp134Tyr)	c.400G>T(p.Asp134Tyr)	E4+E4	2y	5d	2.41 (5d) 2.40 (37d)	1.53	-	Speech delay (2y); lethargy (infancy)	a valine-restricted diet, riboflavin (100 mg/d), and L-carnitine (280-400 mg/d)	16857760
11	Turkish	-	male	p.Met128Ile	p.Met128Ile	E4+E4	13mo	4d	0.92 (4d) 1.55 (12d) 1.59 (4mo)	0.52	-	Unremarkable	carnitine therapy	15505379
12	German	-	female	c.163_164dup(p.Ala56LeufsTer23)	c.607G>A(p.Val203Ile)	E2+E6	9mo	2d	0.95 (2d) 0.58 (14d) 0.55 (28d)	0.52	+	developmental delay, muscular hypotonia	carnitine therapy	15505379
13	North African	\	female	c.988C>T(p.Arg330Trp)	c.988C>T(p.Arg330Trp)	E9+E9	\	9d	2.9 (9d)	1.06	\	Emesis, gastroenteritis, dehydration, ear infections	\	17304052
14	European	\	female	c.289G>A(p.Gly97Arg)	c.455T>C(p.Met152Thr)	E3+E4	5	3mo	2.5 (3mo)	1.06	\	Unremarkable	\	17304052
15	Indian	\	male	c.867C>A(p.His289Gln)	c.867C>A(p.His289Gln)	E8+E8	6.5	5d	2.4 (5d)	1.06	-	Neonatal hyperbilirubinemia	\	17304052 22241096
16	Indian	\	female	c.867C>A(p.His289Gln)	c.867C>A(p.His289Gln)	E8+E8	4.6	9d	2.1 (9d)	1.06	-	Unremarkable	\	17304052 22241096
17	European	\	female	c.958G>A(p.Ala320Thr)	c.1129G>A(p.Gly377Ser)	E9+E10	5	4d	2 (4d)	1.06	\	\	\	17304052
18	European	\	female	c.687T>G(p.Phe229Leu)	c.1129G>A(p.Gly377Ser)	E6+E9	3.3	16d	2 (16d)	1.06	\	\	\	17304052
19	Hispanic	\	male	c.455T>C(p.Met152Thr)	c.512C>T(p.Ser171phe)	E4+E5	5	3y	ND (3y)	1.06	\	Unremarkable	\	17304052
20	European	\	male	c.233T>C(p.Met78Thr)	c.233T>C(p.Met78Thr)	E3+E3	5	1.5mo	1.8 (1.5mo)	1.06	\	Unremarkable	\	17304052
21	Korean	-	male	c.3G>T(p.Met1Ile)	c.1000C>T(p.Arg334Cys)	E1+E9	\	18d	3.89 （18d)	1.5	-	Unremarkable	\	17924841
22	Korean	\	\	c.289G>A(p.Gly97Arg)	c.1156_1158del(p.Gln386del)	E3+E10	\	\	1.67	0.66	-	Unremarkable	\	24635911
23	Korean	\	\	c.3G>T(p.Met1Ile)	c.1156_1158del(p.Gln386del)	E1+E10	\	\	2.57	0.66	-	Unremarkable	\	24635911
24	Jordanian	+	female	c.841+3G>C(p.IVS7+3G>C)	c.841+3G>C(p.IVS7+3G>C)	I7+I7	1y	3d	+	\	-	compined with glutaric aciduria type I	dietary treatment	20836999
25	Turkish	+	female	c.289G>A(p.Gly97Arg)	c.289G>A(p.Gly97Arg)	E3+E3	11y	5y10mo	1.26 1.63 4.12	0.58	-	speech delay and learning disability (2y5mo), autism(3y)	carnitine (2x daily, 500 mg)	33432785
26	\	-	female	c.443C>T(p.Pro148Leu)	c.455T>C(p.Met152Th)	E4+E4	6.3y	17d	2	\	-	Pyelonephritis, Emesis		22241096
27	\	\	\	c.1A>C(p.Met1Leu))	c.823G>A(p.Gly275Arg)	E1+E7	\	\	0.81	0.43	\	\	\	30626930
28	\	\	\	c.258C>G(p.Phe86Leu)	c.360del(p.Ala121Profs*3)	E3+E3	\	\	1.14	0.48	\	\	\	30626930
29	\	\	\	c.512C>G(p.Ser171Cys)	c.823G>A(p.Gly275Arg)	E5+E7	\	\	1.3	0.43	\	\	\	30626930
30	\	\	\	c.617G>A(p.Arg206Gln)	c.1000C>T(p.Arg334Cys)	E6+E9	\	\	0.73	0.48	\	\	\	30626930
31	Chinese	-	male	c.172C>T(p.Arg58Ter)	c.1000C>T(p.Arg334Cys)	E2+E9	\	\	2.38	\	\	\	\	36662638
32	Chinese	\	male	c.4_5del(p.Leu2ValfsTer40)	c.842‑1G>A(p.IVS7-1G>A)	E1+I7	\	\	1.86	0.48	-	Unremarkable	\	34544473
33	Chinese	\	male	c.286G>A(p.Gly96Ser)	c.286G>A(p.Gly96Ser)	E3+E3	\	\	1.79	0.48	-	elevated urine IBG	\	34544473
34	Chinese	\	male	c.286G>A(p.Gly96Ser)	c.1176G>T(p.Arg392Ser)	E3+E10	\	\	1.5	0.48	-	Unremarkable	\	34544473
35	Chinese	\	male	c.235C>G(p.Arg79Gly)	c.1000C>T(p.Arg334Cys)	E3+E9	\	\	1.2	0.48	-	Unremarkable	\	34544473
36	Chinese	\	male	c.286G>A(p.Gly96Ser)	c.286G>A(p.Gly96Ser)	E3+E3	\	\	1.24	0.48	-	Unremarkable	\	34544473
37	Chinese	\	female	c.286G>A(p.Gly96Ser)	c.911A>T(p.Gln304Leu)	E3+E8	\	\	1.57	0.48	-	Unremarkable	\	34544473
38	Chinese	\	female	c.286G>A(p.Gly96Ser)	c.455T>C(p.M152T)	E3+E4	\	\	2.55	0.48	-	Unremarkable	\	34544473
39	Chinese	\	female	c.286G>A(p.Gly96Ser)	c.712del(p.W238fs*9	E3+E7	\	\	1.66	0.48	+	developmental delay, motor delay	\	34544473
40	Chinese	\	male	c.286G>A(p.Gly96Ser)	c.286G>A(p.Gly96Ser)	E3+E3	\	\	1.66	0.48	+	developmental delay, motor delay	\	34544473
41	Chinese	\	male	c.286G>A(p.Gly96Ser)	c.1000C>T(p.Arg334Cys)	E3+E9	\	\	1.86	0.48	-	elevated urine IBG	\	34544473
42	Chinese	\	male	c.286G>A(p.Gly96Ser)	c.1000C>T(p.Arg334Cys)	E3+E9	\	\	2.02	0.48	+	developmental delay, motor delay	\	34544473
43	Chinese	\	male	c.235C>G(p.Arg79Gly)	c.286G>A(p.Gly96Ser)	E3+E3	\	\	2.88	0.48	-	elevated urine IBG	\	34544473
44	Chinese	\	male	c.286G>A(p.Gly96Ser)	c.444G>T(p.Pro148=)	E3+E4	\	\	1.16	0.48	+	developmental delay, motor delay	\	34544473
45	Chinese	\	male	c.286G>A(p.Gly96Ser)	c.413del(p.Asn138MetfsTer36)	E3+E4	\	\	1.67	0.48	+	developmental delay	\	34544473
46	Chinese	\	female	c.286G>A(p.Gly96Ser)	c.286G>A(p.Gly96Ser)	E3+E3	\	\	2.96	0.48	-	elevated urine IBG	\	34544473
47	Chinese	\	female	c.413del(p.Asn138MetfsTer36)	c.500del(p.Ser167MetfsTer7)	E3+E5	\	\	1.59	0.48	+	developmental delay	\	34544473
48	Chinese	\	male	c.286G>A(p.Gly96Ser)	c.286G>A(p.Gly96Ser)	E3+E3	\	\	1.8	0.48	-	Unremarkable	\	34544473
49	Chinese	\	male	c.109C>T(p.Pro37Ser)	c.110‑2A>T	E1+I1	\	\	1.86	0.48	+	developmental delay	\	34544473
50	Chinese	\	male	c.444G>T(p.Pro148=)	c.1176G>T(p.Arg392Ser)	E4+E10	\	\	0.98	0.48	-	Unremarkable	\	34544473
51	Chinese	\	male	c.286G>A(p.Gly96Ser)	c.286G>A(p.Gly96Ser)	E3+E3	\	\	1.43	0.48	-	elevated urine IBG	\	34544473
52	Chinese	\	female	c.259G>A(p.Gly87Arg)	c.1000C>T(p.Arg334Cys)	E3+E9	\	\	1.9	0.48	+	developmental delay	\	34544473
53	Chinese	\	female	c.500del(p.Ser167MetfsTer7)	c.758T>G(p.Val253Gly)	E5+E7	\	\	3.36	0.48	-	Unremarkable	\	34544473
54	Chinese	\	male	c.1176G>T(p.Arg392Ser)	c.1176G>T(p.Arg392Ser)	E10+E10	\	\	2.33	0.48	-	Unremarkable	\	34544473
55	Chinese	\	male	c.1000C>T(p.Arg334Cys)	c.1157A>G(p.Gln386Arg)	E9+E10	\	\	1.09	0.48	+	developmental delay	\	34544473
56	Chinese	\	male	c.4_5del(p.Leu2ValfsTer40)	c.617G>A(p.Arg206Gln)	E1+E6	\	\	2.29	0.48	-	Unremarkable	\	34544473
57	Chinese	\	male	c.381‑14G>A(p.IVS3-14G>A)	c.989G>A(p.Arg330Gln)	I3+E9	\	\	1.59	0.48	-	elevated urine IBG	\	34544473
58	Chinese	\	female	c.617G>A(p.Arg206Gln)	c.1000C>T(p.Arg334Cys)	E6+E9	\	\	2.57	0.48	-	Unremarkable	\	34544473
59	Chinese	\	male	c.286G>A(p.Gly96Ser)	c.286G>A(p.Gly96Ser)	E3+E3	\	\	1.64	0.48	-	Unremarkable	\	34544473
60	Chinese	\	male	c.286G>A(p.Gly96Ser)	c.286G>A(p.Gly96Ser)	E3+E3	\	\	2.09	0.48	-	Unremarkable	\	34544473
61	Chinese	\	female	c.236G>A(p.Arg79Gln)	c.286G>A(p.Gly96Ser)	E3+E3	\	\	0.99	0.48	-	Unremarkable	\	34544473
62	Chinese	\	female	c.286G>A(p.Gly96Ser)	c.413del(p.Asn138MetfsTer36)	E3+E4	\	\	1.83	0.48	-	Unremarkable	\	34544473
63	Chinese	\	male	c.286G>A(p.Gly96Ser)	c.1000C>T(p.Arg334Cys)	E3+E9	\	\	1.97	0.48	+	developmental delay, motor delay	\	34544473
64	Chinese	\	male	c.286G>A(p.Gly96Ser)	c.1150G>C(p.Val384Leu)	E3+E10	\	\	1.04	0.48	-	Unremarkable	\	34544473
65	Chinese	\	male	c.413del(p.Asn138MetfsTer36)	c.473A>G(p.Tyr158Cys)	E4+E4	\	\	1.82	0.48	-	elevated urine IBG	\	34544473
66	Chinese	\	female	c.1000C>T(p.Arg334Cys)	c.1092+1G>A(p.IVS9+1G>A)	E9+I9	\	\	1.9	0.48	-	Unremarkable	\	34544473
67	Chinese	\	male	c.286G>A(p.Gly96Ser)	c.500del(p.Ser167MetfsTer7)	E3+E5	\	\	1.61	0.48	-	Unremarkable	\	34544473
68	Chinese	\	female	c.286G>A(p.Gly96Ser)	c.500del(p.Ser167MetfsTer7)	E3+E5	\	\	1.43	0.48	-	elevated urine IBG	\	34544473
69	Chinese	\	male	c.286G>A(p.Gly96Ser)	c.286G>A(p.Gly96Ser)	E3+E3	\	\	2.42	0.48	-	Unremarkable	\	34544473
70	Chinese	\	male	c.286G>A(p.Gly96Ser)	c.1165C>T(p.Arg389Trp)	E3+E10	\	\	2.71	0.48	-	Unremarkable	\	34544473
71	Chinese	\	female	c.235C>G(p.Arg79Gly)	c.1000C>T(p.Arg334Cys)	E3+E9	1y7m	4d	1.47 (4d) 1.37 (13d)	0.45	-	Unremarkable	\	30253142
72	Chinese	\	male	c.286G>A(p.Gly96Ser)	c.286G>A(p.Gly96Ser)	E3+E3	1y7m	4d	1.94 (4d) 1.69 (11d)	0.45	-	Unremarkable	\	30253142
73	Chinese	\	female	c.286G>A(p.Gly96Ser)	c.286G>A(p.Gly96Ser)	E3+E3	1y5m	7d	1.29 (7d) 1.96 (21d)	0.45	-	Unremarkable	\	30253142
74	Chinese	\	male	c.286G>A(p.Gly96Ser)	c.444G>T(p.Pro148=)	E3+E4	1y2mo	4d	0.98 (4d) 0.77 (21d)	0.45	-	Unremarkable	\	30253142
75	Chinese	\	male	c.286G>A(p.Gly96Ser)	c.1092+1G>A(p.IVS9+1G>A)	E3+I9	10mo	4d	0.83 (4d) 1.38 (20d)	0.45	-	Unremarkable	\	30253142
76	Chinese	\	male	c.286G>A(p.Gly96Ser)	c.1092+1G>A(p.IVS9+1G>A)	E3+I9	8y11mo	8y8m	1.08 (8.67y)	0.45	\	Speech delay, learning disability	\	30253142
77	Chinese	\	male	c.444G>T(p.Pro148=)	c.1176G>T(p.Arg392Ser)	E4+E10	6m	10d	1.01 (10d) 0.98 (19d)	0.45	\	Haematemesis, hypotonia, poor feeding, recurrent vomiting	\	30253142
78	Chinese	\	female	c.904C>T(p.Arg302Trp)	c.911A>T(p.Gln304Leu)	E8+E8	2y	4d	1.58 (4d) 1.01 (30d) 1.73 (2y)	0.51	-	Unremarkable	\	35154245
79	Chinese	\	female	c.443C>T(p.Pro148Leu)	c.826G>A(p.Gly276Arg)	E4+E8	1mo	4d	1.23 (4d) 0.89 (18d) 1.12 (30d)	0.51	-	Unremarkable	\	35154245
80	Chinese	\	male	c.286G>A(p.Gly96Ser)	c.1176G>T(p.Arg392Ser)	E3+E10	19d	4d	1.63 (4d) 1.03 (19d)	0.51	-	Unremarkable	\	35154245
81	Chinese	\	female	c.995T>C (p.Met332Thr)	c.1166G>A (p.Arg389Gln)	E9+E10	6mo	5d	1.87 (5d) 1.68 (19d) 3.33 (3mo) 3.94 (6mo)	0.51	-	Unremarkable	\	35154245
82	Chinese	\	female	c.286G>A(p.Gly96Ser)	c.553C>T (p.Leu185Phe)	E3+E5	6mo	3d	1.53 (3d) 1.67 (19d) 2.94 (6mo)	0.51	-	Unremarkable	\	35154245
83	Chinese	\	female	c.286G>A(p.Gly96Ser)	c.1165C>T(p.Arg389Trp)	E3+E10	30d	6d	1.80 (6d) 1.27 (30d)	0.51	+	developmental delay(6mo) gradually return to normal	\	35154245
84	Chinese	\	male	c.286G>A(p.Gly96Ser)	c.1000C>T (p.Arg334Cys)	E3+E9	45d	4d	1.90 (4d) 1.64 (35d) 1.57 (45d)	0.51	-	Unremarkable	\	35154245
85	Chinese	\	female	c.286G>A(p.Gly96Ser)	c.500del(p.Ser167MetfsTer7)	E3+E5	3y	4d	1.26 (4d) 1.16 (38d) 1.25 (45d) 1.48 (3y)	0.51	-	Unremarkable	\	35154245
86	Chinese	\	female	c.286G>A(p.Gly96Ser)	c.409G>A(p.Gly137Arg)	E3+E4	3y	3d	1.65 (3d) 0.98 (30d) 1.50 (3mo) 1.76 (3y)	0.51	+	mild developmental delay (8mo)	\	35154245
87	Chinese	\	female	c.286G>A(p.Gly96Ser)	c.557A>G (p.Asn186Ser)	E3+E5	3y	3d	1.46 (3d) 0.80 (13d) 0.91 (45d) 1.20 (3y)	0.51	-	Unremarkable	\	35154245
88	Chinese	-	\	c.1129G>A(p.Gly377Ser)	c.1129G>A(p.Gly377Ser)	E10+E10	\	\	2.26	0.92	\	\	\	25689098
89	Chinese	\	\	c.444G>T(p.Pro148=)	c.1000C>T(p.Arg334Cys)	E4+E9	\	\	\	\	\	\	\	36787440
90	Chinese	\	\	c.172C>T(p.Arg58Ter)	c.617G>A(p.Arg206Gln)	E2+E6	\	\	\	\	\	\	\	36787440
91	Korean	-	male	c.557A>G(p. Asn186Ser)	c.1156_1158del(p.Gln386del)	E5+E10	\	\	\	\	\	Unremarkable	\	31637888
92	Chinese	\	\	c.286G>A(p.Gly96Ser)	c.1000C>T(p.Arg334Cys)	E3+E9	\	\	\	\	\	\	\	31737040
93	Chinese	\	\	c.286G>A(p.Gly96Ser)	c.1000C>T(p.Arg334Cys)	E3+E9	\	\	\	\	\	\	\	31737040
94	Chinese	\	\	c.568-3C>G(p.IVS5-3C>G)	c.1000C>T(p.Arg334Cys)	I5+E9	\	\	\	\	\	\	\	31737040
95	\	-	male	c.512C>G(p.Ser171Cys)	c.822C>A(p.Asn274Lys)	E5+E7	\	\	\	\	\	\	\	35822092
96	Chinese	-	female	c.409G>A(p.Gly137Arg)	c.868G>A(p.Ala290Thr)	E4+E8	7.25y	45d	2.32	0.45	-	Unremarkable	No treatment intervention	this study
97	Chinese	-	male	c.221C>T(p.Pro74Leu)	c.500del(p.Ser167MetfsTer7)	E3+E5	7y	41d	1.45	0.45	-	Unremarkable	No treatment intervention	this study
98	Chinese	-	male	c.947A>T(p.Gln316Leu)	c.1058T>C(p.Met353Thr)	E9+E9	5.33y	37d	0.77	0.45	-	Anemia (0.17y), sensory integration dysfunction (4.67y)	L-carnitine (50 mg/kg/d)	this study
99	Chinese	-	female	c.512C>G(p.Ser171Cys)	c.518T>C(p.Leu173Pro)	E5+E5	3.08y	40d	0.67	0.45	-	Seizure and abnomal CT and EEG (1.08y); mild speech delay (3y)	No treatment intervention	this study
100	Chinese	-	female	c.258C>G(p.Phe86Leu)	c.1176G>T(p.Arg392Ser)	E3+E10	0.92y	40d	2.29	0.45	-	Unremarkable	No treatment intervention	this study
101	Chinese	-	female	c.727A>G(p.Thr243Ala)	-	E7	5.83y	40d	0.79	0.45	-	Unremarkable	No treatment intervention	this study
102	Chinese	-	female	c.966G>A(p.Met322Ile)	-	E9	4.25y	40d	0.82	0.45	-	Anemia (0.083y)	No treatment intervention	this study
