# Supplementary material for: Novel ACAD8 variants identified in Isobutyryl-CoA dehydrogenase deficiency: challenges in phenotypic variability and management
Source: Front Genet. 2025 Apr 22;16:1532902. doi: 10.3389/fgene.2025.1532902 (PMC12053155; doi:10.3389/fgene.2025.1532902)
Supplement: Supplementary file 3 [file Table4.xlsx]

## Sheet: Sheet1
Supplemental Table 4. Reported ACAD8 Gene Mutations
No	Location	Nucleotide change	Amino acid changes	Character of mutation	No. of alleles	RF (%)
1	E1	c.1A>C	p.Met1Leu	Missense	1	0.005
2	E1	c.3G>T	p.Met1Ile	Missense	2	0.01
3	E1	c.4_5del	p.Leu2ValfsTer40	Frameshift	2	0.01
4	E1	c.109C>T	p.Pro37Ser	Missense	1	0.005
5	I1	c.110‑2A>T	p.IVS1-2A>T	Splicing site	1	0.005
6	E2	c.163_164dup	p.Ala56LeufsTer23	Frameshift	1	0.005
7	E2	c.172C>T	p.Arg58Ter	Nonsense	2	0.01
8	E3	c.221C>T	p.Pro74Leu	Missense	1	0.005
9	E3	c.233T>C	p.Met78Thr	Missense	2	0.01
10	E3	c.235C>G	p.Arg79Gly	Missense	3	0.015
11	E3	c.236G>A	p.Arg79Gln	Missense	1	0.005
12	E3	c.258C>G	p.Phe86Leu	Missense	2	0.01
13	E3	c.259G>A	p.Gly87Arg	Missense	1	0.005
14	E3	c.286G>A	p.Gly96Ser	Missense	51	0.255
15	E3	c.289G>A	p.Gly97Arg	Missense	4	0.02
16	E3	c.348C>A	p.Cys116Ter	Nonsense	1	0.005
17	E3	c.360del	p.Ala121Profs*3	Frameshift	1	0.005
18	I3	c.381‑14G>A	p.IVS3-14G>A	Splicing site	1	0.005
19	E4	c.384G>A	p.Met128Ile	Missense	2	0.01
20	E4	c.400G>T	p.Asp134Tyr	Missense	4	0.02
21	E4	c.409G>A	p.Gly137Arg	Missense	3	0.015
22	E4	c.413del	p.Asn138MetfsTer36	Frameshift	4	0.02
23	E4	c.443C>T	p.Pro148Leu	Missense	2	0.01
24	E4	c.444G>T	p.Pro148=	synonymous	5	0.025
25	E4	c.455T>C	p.Met152Thr	Missense	5	0.025
26	E4	c.473A>G	p.Tyr158Cys	Missense	1	0.005
27	E4	c.481A>G	p.Thr161Ala	Missense	2	0.01
28	E5	c.500del	p.Ser167MetfsTer7	Frameshift	6	0.03
29	E5	c.512C>G	p.Ser171Cys	Missense	3	0.015
30	E5	c.512C>T	p.Ser171Phe	Missense	1	0.005
31	E5	c.518T>C	p.Leu173Pro	Missense	1	0.005
32	E5	c.553C>T	p.Leu185Phe	Missense	1	0.005
33	E5	c.557A>G	p.Asn186Ser	Missense	2	0.01
34	I5	c.568-3C>G	p.IVS5-3C>G	Splicing site	1	0.005
35	E6	c.607G>A	p.Val203Ile	Missense	1	0.005
36	E6	c.617G>A	p.Arg206Gln	Missense	4	0.02
37	E6	c.687T>G	p.Phe229Leu	Missense	1	0.005
38	E7	c.712del	p.W238fs*9	Frameshift	1	0.005
39	E7	c.758T>G	p.Val253Gly	Missense	1	0.005
40	E7	c.784G>A	p.Glu262Lys	Missense	2	0.01
41	E7	c.822C>A	p.Asn274Lys	Missense	1	0.005
42	E7	c.823G>A	p.Gly275Arg	Missense	2	0.01
43	E7	c.826G>A	p.Gly276Arg	Missense	1	0.005
44	I7	c.841+3G>C	p.IVS7+3G>C	Splicing site	2	0.01
45	I7	c.842‑1G>A	p.IVS7-1G>A	Splicing site	1	0.005
46	E8	c.867C>A	p.His289Gln	Missense	4	0.02
47	E8	c.868G>A	p.Ala290Thr	Missense	1	0.005
48	E8	c.904C>T	p.Arg302Trp	Missense	1	0.005
49	E8	c.905G>A	p.Arg302Gln	Missense	4	0.02
50	E8	c.911A>T	p.Gln304Leu	Missense	2	0.01
51	E9	c.947A>T	p.Gln316Leu	Missense	1	0.005
52	E9	c.958G>A	p.Ala320Thr	Missense	2	0.01
53	E9	c.988C>T	p.Arg330Trp	Missense	2	0.01
54	E9	c.989G>A	p.Arg330Gln	Missense	1	0.005
55	E9	c.995T>C	p.Met332Thr	Missense	1	0.005
56	E9	c.1000C>T	p.Arg334Cys	Missense	18	0.09
57	E9	c.1058T>C	p.Met353Thr	Missense	1	0.005
58	I9	c.1092+1G>A	p.IVS9+1G>A	Splicing site	3	0.015
59	E10	c.1129G>A	p.Gly377Ser	Missense	5	0.025
60	E10	c.1150G>C	p.Val384Leu	Missense	1	0.005
61	E10	c.1154A>G	p.Gln385Arg	Missense	1	0.005
62	E10	c.1156_1158del	p.Gln386del	deletion	3	0.015
63	E10	c.1157A>G	p.Gln386Arg	Missense	1	0.005
64	E10	c.1165C>T	p.Arg389Trp	Missense	2	0.01
65	E10	c.1166G>A	p.Arg389Gln	Missense	1	0.005
66	E10	c.1176G>T	p.Arg392Ser	Missense	7	0.035
