# Supplementary material for: Novel ACAD8 variants identified in Isobutyryl-CoA dehydrogenase deficiency: challenges in phenotypic variability and management
Source: Front Genet. 2025 Apr 22;16:1532902. doi: 10.3389/fgene.2025.1532902 (PMC12053155; doi:10.3389/fgene.2025.1532902)
Supplement: Supplementary file 4 [file Table1.xlsx]

## Sheet: Sheet1
Supplemental Table 1. Detailed detection parameters for specific analytes
Function	1
Compound	Reaction*	Dwell(secs)	Cone Voltage (V)	Collision Energy (eV)
GLY	76>30	0.025	19	7
GLY IS	78>32	0.025	19	7
ALA	90.1>44	0.025	20	8
ALA IS	94.1>48	0.025	20	8
PRO	116.1>70	0.025	12	13
VAL	118.1>72.1	0.025	20	10
PRO IS	121.1>74	0.025	12	13
VAL IS	126.1>80.1	0.025	20	10
LEU	132.1>86.1	0.025	22	10
ORN	133.1>70.1	0.025	20	15
LEU IS	135.1>89.1	0.025	22	10
ORN IS	139.1>76.1	0.025	20	15
MET	150.1>104.1	0.025	21	10
MET IS	153.1>107.1	0.025	21	10
SA	155.1>109.1	0.05	18	21
SA IS	160.1>114.1	0.05	18	21
PHE	166.1>120.1	0.025	22	13
PHE IS	172.1>126.1	0.025	22	13
ARG	175.1>70.1	0.025	28	20
CIT	176.1>113.1	0.025	20	15
CIT IS	178.1>115.1	0.025	20	15
ARG IS	180.1>75.1	0.025	28	20
TYR	182.1>136.1	0.025	22	13
TYR IS	188.1>142.1	0.025	22	13
Function	2
Compound	Reaction*	Dwell(secs)	Cone Voltage (V)	Collision Energy (eV)
C0	162.1>103	0.025	32	17
C0 IS	171.1>103	0.025	32	17
C2	204.1>85	0.025	30	18
C2 IS	207.1>85	0.025	30	18
C3	218.1>85	0.025	29	19
C3 IS	221.1>85	0.025	29	19
C4	232.1>85	0.025	31	19
C4 IS	235.1>85	0.025	31	19
C5:1	244.1>85	0.025	32	21
C5	246.1>85	0.025	32	21
C4OH\C3DC	248.1>85	0.025	31	19
C5 IS	255.1>85	0.025	32	21
C6	260.1>85	0.025	33	22
C5OH\C4DC	262.1>85	0.025	32	21
C6 IS	263.1>85	0.025	33	22
C5DC\C6OH	276.1>85	0.05	34	24
C5DC IS	282.1>85	0.05	34	24
C8:1	286.2>85	0.025	34	23
C8	288.2>85	0.025	34	23
C6DC	290.2>85	0.05	34	24
C8 IS	291.2>85	0.025	34	23
Function	3
Compound	Reaction*	Dwell(secs)	Cone Voltage (V)	Collision Energy (eV)
C10:2	312.2>85	0.025	35	24
C10:1	314.2>85	0.025	35	24
C10	316.2>85	0.025	35	24
C10 IS	319.2>85	0.025	35	24
C12:1	342.2>85	0.025	36	25
C12	344.2>85	0.025	36	25
C12 IS	347.2>85	0.025	36	25
C14:2	368.2>85	0.025	37	26
C14:1	370.2>85	0.025	37	26
C14	372.2>85	0.025	37	26
C14 IS	375.2>85	0.025	37	26
C14:OH	388.2>85	0.025	37	26
C16:1	398.2>85	0.025	38	27
C16	400.2>85	0.025	38	27
C16 IS	403.2>85	0.025	38	27
C16:1OH	414.2>85	0.025	38	27
C16OH	416.2>85	0.025	38	27
C18:2	424.3>85	0.025	38	28
C18:1	426.3>85	0.025	38	28
C18	428.3>85	0.025	38	28
C18 IS	431.3>85	0.025	38	28
C18:1OH	442.3>85	0.025	38	28
C18:OH	444.3>85	0.025	38	28
Reaction: Represents the parent-daughter ion pair detected in tandem mass spectrometry (MS/MS). The parent ion undergoes fragmentation to produce a daughter ion, which is used for compound identification. Dwell (secs): Indicates the duration the mass spectrometer spends detecting a specific ion transition during each scan cycle, ensuring accurate measurement of the target compound. Cone Voltage (…
