# Supplementary material for: Novel ACAD8 variants identified in Isobutyryl-CoA dehydrogenase deficiency: challenges in phenotypic variability and management
Source: Front Genet. 2025 Apr 22;16:1532902. doi: 10.3389/fgene.2025.1532902 (PMC12053155; doi:10.3389/fgene.2025.1532902)
Supplement: Supplementary file 5 [file Table5.xlsx]

## Sheet: Sheet1
Supplemental Table 5. Carriers of ACAD8 Gene Mutations
No.	Country of origin	Consanguinity	Gender	Allele 1	Allele 2	Genotype	report age	Age of onset	Elevated C4-acylcarnitine	cut-off	Developmental delay	other symptoms	Reference
carrier1	African American	\	male	c.1129G>A(p.Gly377Ser)	ND	E10	0.75mo	1.4 (0.75mo)	1.06	\	\	malformation syndrome with 46,XY,add(18)(q23)	17304052
carrier2	Chinese	\	male	c.286G>A(p.Gly96Ser)	ND	E3	\	\	1.06	0.48	\	Unremarkable	34544473
carrier3	Chinese		female	c.727A>G(p.Thr243Ala)	ND	E7	E7	\	40d	0.79	\	\	this study
carrier4	Chinese		female	c.966G>A(p.Met322Ile)	ND	E9	E9	\	40d	0.82	\	\	this study
carrier5	Turkish	\	\	c.289G>A(p.Gly97Arg)	ND	E3	\	\	\	\	\	\	34426522
carrier6	Turkish	\	\	c.409G>A(p.Gly137Arg)	ND	E4	\	\	\	\	\	\	34426522
carrier7	Turkish	\	\	c.617G>A(p.Arg206Gln)	ND	E6	\	\	\	\	\	\	34426522
carrier8	Turkish	\	\	c.823G>A(p.Gly275Arg)	ND	E7	\	\	\	\	\	\	34426522
carrier9	Turkish	\	\	c.958G>A(p.Ala320Thr)	ND	E9	\	\	\	\	\	\	34426522
carrier10	Turkish	\	\	c.1129G>A(p.Gly377Ser)	ND	E10	\	\	\	\	\	\	34426522
carrier11	\	\	\	c.348C>A(p.Cys116Ter)	ND	E3	\	\	\	\	\	\	32778825
carrier12	\	\	\	c.1092+1del(p.IVS9+1del)	ND	I9	\	\	\	\	\	\	32778825
carrier13	\	\	\	c.444_445dup(p.Cys150SerfsTer25)	ND	E4	\	\	\	\	\	\	32778825
carrier14	\	\	\	c.704A>C(p.Lys235Thr)	ND	E6	\	\	\	\	\	\	32778825
carrier15	\	\	\	c.847T>C(p.Cys283Arg)	ND	E8	\	\	\	\	\	\	32778825
carrier16	\	\	\	c.1130G>T(p.Gly377Val)	ND	E10	\	\	\	\	\	\	32778825
carrier17	\	\	\	c.823G>A(p.Gly275Arg)	ND	E7	\	\	\	\	\	\	32778825
carrier18	\	\	\	c.235C>T(p.Arg79Trp)	ND	E3	\	\	\	\	\	\	32778825
carrier19	\	\	\	c.2T>C(p.Met1Thr)	ND	E1	\	\	\	\	\	\	32778825
carrier20	\	\	\	c.178A>G(p.Met60Val)	ND	E2	\	\	\	\	\	\	32778825
carrier21	\	\	\	c.1129G>A(p.Gly377Ser)	ND	E10	\	\	\	\	\	\	32778825
carrier22	\	\	\	c.958G>A(p.Ala320Thr)	ND	E9	\	\	\	\	\	\	32778825
carrier23	\	\	\	c.512C>G(p.Ser171Cys)	ND	E5	\	\	\	\	\	\	32778825
carrier24	\	\	\	c.308T>G(p.Leu103Arg)	ND	E3	\	\	\	\	\	\	32778825
carrier25	\	\	\	c.337G>A(p.Ala113Thr)	ND	E3	\	\	\	\	\	\	32778825
carrier26	\	\	\	c.915dup(p.Gly306TrpfsTer7)	ND	E8	\	\	\	\	\	\	32778825
